# Supplementary material for: Excess Dally-like Induces Malformation of Drosophila Legs
Source: Cells. 2024 Jul 15;13(14):1199. doi: 10.3390/cells13141199 (PMC11274743; doi:10.3390/cells13141199)
Supplement: Supplementary file 1 [file cells-13-01199-s001.zip]

Archive with 4 entries (3 files):
- Supplementary File/Fig S1.tif
- Supplementary File/Fig S2.tif
- Supplementary File/Fig S3.tif
- Supplementary File/
